# Supplementary material for: Development of a monoclonal antibody to ITPRIPL1 for immunohistochemical diagnosis of non-small cell lung cancers: accuracy and correlation with CD8+ T cell infiltration
Source: Front Cell Dev Biol. 2023 Dec 19;11:1297211. doi: 10.3389/fcell.2023.1297211 (PMC10770237; doi:10.3389/fcell.2023.1297211)
Supplement: Supplementary file 1 [file Table1.XLS]

## Sheet: Details of patients
Tissue Type	Code	Organ	Gender	Age	Metastasis	Primary?	Metastatic	Classification	Pathologic Grade	Tumor size	Tumor Location	Tumor description	Vessels invasion	Lymph nodes invasion	Total lymph nodes	Positive lymph nodes	T	N	M	AJCC 7th clinical stage	Notes
Cancer	E05A0166	Lung	Female	53	Null	Yes	No	Adenocarcinoma，Partly Bronchioloalveolar carcinoma	Ⅱ	2×2cm	Right upper lobe				11	0	T1a	N0	M0	1A Stage
Cancer	E05A0732	Lung	Male	67	Null	Yes	No	Adenocarcinoma，Partly Mucinous Adenocarcinoma	Ⅱ-Ⅲ	2×1.5×1cm	Right upper lobe				5	0	T1a	N0	M0	1A Stage
Cancer	E05A0751	Lung	Male	73	Null	Yes	No	Adenocarcinoma	Ⅱ	1.7×1.7×1.5cm	Left upper lobe	Peripheral			7	0	T1a	N0	M0	1A Stage
Cancer	E05A0755	Lung	Male	70	Null	Yes	No	Bronchioloalveolar carcinoma	Ⅰ-Ⅱ	φ1cm	Left upper lobe				4	0	T1a	N0	M0	1A Stage
Cancer	E05A0759	Lung	Female	69	Null	Yes	No	Adenocarcinoma	Ⅰ-Ⅱ	2×2×1.5cm	Right lower lobe				10	0	T1a	N0	M0	1A Stage
Cancer	E05A1034	Lung	Male	73	Null	Yes	No	Adenocarcinoma	Ⅰ-Ⅱ	2×1.5×1.2cm	Left lower lobe	Peripheral				0	T1a	N0	M0	1A Stage	Flaked
Cancer	E05A0730	Lung	Female	61	Null	Yes	No	Adenocarcinoma，PartlyBronchioloalveolar carcinoma	Ⅱ	2.5×2×2cm	Left upper lobe	Greyish white			18	0	T1b	N0	M0	1A Stage	Flaked
Cancer	E05A0765	Lung	Female	70	Null	Yes	No	Bronchioloalveolar carcinoma	Ⅱ	3×2.5×1.7cm	Right middle lobe	Peripheral			3	0	T1b	N0	M0	1A Stage
Cancer	E05A0797	Lung	Male	54	Null	Yes	No	Adenocarcinoma	Ⅱ	φ3cm	Left upper lobe				9	0	T1b	N0	M0	1A Stage
Cancer	E05A0829	Lung	Male	68	Null	Yes	No	Bronchioloalveolar carcinoma	Ⅰ-Ⅲ	3×1.5×1cm	Right upper lobe				9	0	T1b	N0	M0	1A Stage
Cancer	E05A0834	Lung	Female	40	Null	Yes	No	Adenocarcinoma	Ⅰ-Ⅲ	3×2×1.5cm	Right upper lobe				12	0	T1b	N0	M0	1A Stage
Cancer	E05A0989	Lung	Male	51	Null	Yes	No	Bronchioloalveolar carcinoma	Ⅱ	φ2.5cm	Right lobes		Null			0	T1b	N0	M0	1A Stage	Flaked
Cancer	E05A1014	Lung	Male	59	Null	Yes	No	Adenocarcinoma	Ⅱ	2.5×2.5×2.5cm	Left upper lobe	Nodular			18	0	T1b	N0	M0	1A Stage	Flaked
Cancer	E05A0017	Lung	Female	68	Null	Yes	No	Adenocarcinoma	Ⅱ	4×3×3cm	Close to bronchi	Central, greyish white, hard			9	0	T2a	N0	M0	1B Stage	Flaked
Cancer	E05A0152	Lung	Male	52	Null	Yes	No	Adenocarcinoma	Ⅱ-Ⅲ	4×3.5cm	Left lower lobe	Heterogenous, hard			32	0	T2a	N0	M0	1B Stage
Cancer	E05A0158	Lung	Male	63	Null	Yes	No	Adenocarcinoma	Ⅱ	5×5cm	Right lower lobe	Close to pleura			12	0	T2a	N0	M0	1B Stage
Cancer	E05A0424	Lung	Male	65	Null	Yes	No	Adenocarcinoma	Ⅱ-Ⅲ	4.5×4×4cm	Left upper lobe	Peripheral			7	0	T2a	N0	M0	1B Stage
Cancer	E05A0737	Lung	Male	54	Null	Yes	No	Adenocarcinoma	Ⅱ-Ⅲ	φ3.8cm	Left lower lobe		Lymphatic vessel		2	0	T2a	N0	M0	1B Stage
Cancer	E05A0741	Lung	Female	72	Null	Yes	No	Adenocarcinoma	Ⅰ-Ⅱ	3.8×3.5×1.8cm	Right lower lobe				2	0	T2a	N0	M0	1B Stage	Flaked
Cancer	E05A0744	Lung	Female	64	Null	Yes	No	Adenocarcinoma	Ⅱ	4×2.5×2.5cm	Right lobes	Greyish white			6	0	T2a	N0	M0	1B Stage
Cancer	E05A0746	Lung	Male	72	Null	Yes	No	Adenocarcinoma	Ⅱ	4×3×3cm	Right lower lobe	Peripheral			5	0	T2a	N0	M0	1B Stage
Cancer	E05A0770	Lung	Female	63	Null	Yes	No	Adenocarcinoma	Ⅱ-Ⅲ	4×3×2.5cm	Left lower lobe	Peripheral			10	0	T2a	N0	M0	1B Stage
Cancer	E05A0799	Lung	Male	74	Null	Yes	No	Adenocarcinoma	Ⅱ	4×4cm	Left lower lobe				5	0	T2a	N0	M0	1B Stage
Cancer	E05A0815	Lung	Female	38	Null	Yes	No	Adenocarcinoma，Partly Bronchioloalveolar carcinoma	Ⅰ-Ⅱ	4×4×3cm	Right lower lobe				9	0	T2a	N0	M0	1B Stage
Cancer	E05A0820	Lung	Female	49	Null	Yes	No	Adenocarcinoma	Ⅲ	4×3.8×3cm	Right upper lobe	Greyish white			21	0	T2a	N0	M0	1B Stage
Cancer	E05A0970	Lung	Female	60	Null	Yes	No	Adenocarcinoma	Ⅱ	φ4cm	Left lobes		Null			0	T2a	N0	M0	1B Stage
Cancer	E05A1007	Lung	Male	35	Null	Yes	No	Adenocarcinoma	Ⅰ-Ⅲ	3.5×2.5×2.5cm	Left upper lobe				14	0	T2a	N0	M0	1B Stage
Cancer	E05A1009	Lung	Male	63	Null	Yes	No	Adenocarcinoma	Ⅱ	5×4×2.5cm	Left upper lobe				19	0	T2a	N0	M0	1B Stage
Cancer	E05A1010	Lung	Female	61	Null	Yes	No	Adenocarcinoma	Ⅱ-Ⅲ	3.2×2.5×2.5cm	Right middle lobe				17	0	T2a	N0	M0	1B Stage	Flaked
Cancer	E05A1013	Lung	——	64	Null	Yes	No	Adenocarcinoma	Ⅱ	5×3×3cm	Right lower lobe	Greyish white			6	0	T2a	N0	M0	1B Stage
Cancer	E05A1015	Lung	Female	45	Null	Yes	No	Adenocarcinoma，Partly Bronchioloalveolar carcinoma	Ⅰ-Ⅱ	4×3×1.5cm	Right lower lobe	Greyish brown			6	0	T2a	N0	M0	1B Stage	Flaked
Cancer	E05A1023	Lung	Female	64	Null	Yes	No	Adenocarcinoma，Partly Bronchioloalveolar carcinoma	Ⅰ-Ⅱ	4×2.5×2cm	Left lower lobe	Greyish white			2	0	T2a	N0	M0	1B Stage
Cancer	E05A1029	Lung	Female	45	Null	Yes	No	Adenocarcinoma	Ⅱ	3.5×3×2.5cm	Left lower lobe	Peripheral, visceral pleura invaded			3	0	T2a	N0	M0	1B Stage
Cancer	E05A0800	Lung	Female	45	Null	Yes	No	Adenocarcinoma	Ⅱ-Ⅲ	6×6×4cm	Left lower lobe				6	0	T2b	N0	M0	2A Stage	Flaked
Cancer	E05A0979	Lung	Female	63	Null	Yes	No	Adenocarcinoma	Ⅱ	φ5.5cm	Right lower lobe		Null			0	T2b	N0	M0	2A Stage	Flaked
Cancer	E05A1016	Lung	Male	49	Null	Yes	No	Adenocarcinoma	Ⅱ	7×7×5cm	Right lobes				11	0	T2b	N0	M0	2A Stage
Cancer	E05A1026	Lung	Male	77	Null	Yes	No	Adenocarcinoma	Ⅲ	6×5×5cm	Right lower lobe	Greyish white			4	0	T2b	N0	M0	2A Stage	Flaked
Cancer	E05A0739	Lung	Male	60	Null	Yes	No	Adenocarcinoma	Ⅱ-Ⅲ	2.5×2.5×2cm	Left upper lobe		Lymphatic vessel	Parabronchial lymph nodes	4	1	T1b	N1	M0	2A Stage	Flaked
Cancer	E05A0790	Lung	Male	47	Null	Yes	No	Adenocarcinoma	Ⅱ-Ⅲ	4×3.3×3.3cm	Left lower lobe	Peripheral			1	1	T2a	N1	M0	2A Stage
Cancer	E05A0950	Lung	Female	52	Null	Yes	No	Adenocarcinoma	Ⅱ	4×3×3cm	Left upper lobe	Central			5	5	T2a	N1	M0	2A Stage
Cancer	E05A0956	Lung	Male	56	Null	Yes	No	Adenocarcinoma	Ⅱ-Ⅲ	φ5cm	Left upper lobe		Null				T2a	N1	M0	2A Stage
Cancer	E05A0962	Lung	Male	60	Null	Yes	No	Adenocarcinoma	Ⅱ	φ5cm	Right upper lobe		Null				T2a	N1	M0	2A Stage
Cancer	E05A0981	Lung	Female	66	Null	Yes	No	Adenocarcinoma	Ⅱ	φ4.5cm	Right lobes		Null				T2a	N1	M0	2A Stage
Cancer	E05A0990	Lung	Female	63	Null	Yes	No	Adenocarcinoma，Partly Papillary Adenocarcinoma	Ⅱ	φ5cm	Right lobes		Null				T2a	N1	M0	2A Stage
Cancer	E05A0101	Lung	Female	76	Null	Yes	No	Adenocarcinoma	Ⅱ	4×3×2cm	Left lower lobe				3	0	T3	N0	M0	2B Stage
Cancer	E05A0781	Lung	Female	64	Null	Yes	No	Adenocarcinoma，Partly Bronchioloalveolar carcinoma	Ⅱ	8×5×4cm	Right middle-upper lobe				15	0	T3	N0	M0	2B Stage
Cancer	E05A0784	Lung	Female	59	Null	Yes	No	Adenocarcinoma，Partly Bronchioloalveolar carcinoma	Ⅱ	14×9×6cm	Left lower lobe				5	0	T3	N0	M0	2B Stage
Cancer	E05A0157	Lung	Female	65	Null	Yes	No	Adenocarcinoma	Ⅱ-Ⅲ	6×4cm	Right middle lobe	Pleura invaded		Parabronchial lymph nodes	14	2	T2b	N1	M0	2B Stage
Cancer	E05A0969	Lung	Female	58	Null	Yes	No	Adenocarcinoma	Ⅱ	φ5cm	Left lower lobe	Central	Null				T3	N1	M0	3A Stage
Cancer	E05A0991	Lung	Female	59	Null	Yes	No	Bronchioloalveolar carcinoma	Ⅱ	φ7cm	Left lobes		Null				T3	N1	M0	3A Stage
Cancer	E05A1186	Lung	Female	65	Null	Yes	No	Adenocarcinoma	Ⅱ	Diameter 11 cm	Right upper lobe	Right upper lobe central middle-differentiated adenocarcinoma		Multiple lymph nodes	6	4	T3	N1	M0	3A Stage
Cancer	E05A2193	Lung	Male	48	Null	Yes	No	Adenocarcinoma	Ⅱ-Ⅲ	9.5*8.5*9cm	Left lower lobe	Adenocarcinoma with necrosis		Multiple lymph nodes	8	1	T3	N1	M0	3A Stage
Cancer	E05A0018	Lung	Male	56	Null	Yes	No	Adenocarcinoma	Ⅱ	2.5×2.5×2cm	Lung	Greyish white, irregular borders		Mediastinal lymph nodes	6	5	T1b	N2	M0	3A Stage	Flaked
Cancer	E05A0724	Lung	Female	62	Null	Yes	No	Adenocarcinoma	Ⅰ-Ⅱ	3.5×2×2cm	Right upper lobe	Peripheral			15	3	T2a	N2	M0	3A Stage	Flaked
Cancer	E05A0943	Lung	Male	60	Null	Yes	No	Adenocarcinoma	Ⅱ	6×5×4cm	Right upper lobe	Central			23	4	T2b	N2	M0	3A Stage
Cancer	E05A0771	Lung	Male	65	Null	Yes	No	Adenocarcinoma	Ⅱ	3×3×0.5cm	Right lower lobe	Peripheral, pleura invaded	Lymphatic vessel		5	4	T3	N2	M0	3A Stage
Cancer	E05A0254	Lung	Male	50	Null	Yes	No	Adenocarcinoma	Ⅱ	2.5×2.5×1.5cm	Right lobes	Central, Hard, Greyish white		Multiple lymph nodes	9	9	T4	N2	M0	3B Stage
Cancer	E05A0817	Lung	Male	68	Null	Yes	No	Adenocarcinoma	Ⅱ-Ⅲ	9×7×7cm	Right lobes				14	3	T3	Nx	M0	3 Stage
Cancer	E05A0828	Lung	Male	58	Null	Yes	No	Adenocarcinoma	Ⅱ	8.2×7×2.5cm	Right upper lobe				17	2	T3	Nx	M0	3 Stage
Cancer	E05A1932	Lung	Male	61	Null	Yes	No	Adenocarcinoma	Ⅱ	8*6*6	Right lobes				8	6	T3	Nx	M0	3 Stage	Flaked
Cancer	E05A2836	Lung	Male	42	Null	Yes	No	Adenocarcinoma	Ⅱ-Ⅲ	Diameter 8 cm	Right upper lobe	Right upper lobe low-differentiated adenocarcinoma			16	12	T3	N3	M0	3B Stage
Cancer	E05A2838	Lung	Male	64	Null	Yes	No	Adenocarcinoma	Ⅱ-Ⅲ	Diameter 9 cm	Left lobes	Left lung middle-differentiated adenocarcinoma			19	14	T3	N3	M0	3B Stage
Cancer	E05A2852	Lung	Male	45	Null	Yes	No	Adenocarcinoma	Ⅲ	Diameter 10 cm	Left lower lobe	Left lower lobe low-differentiated adenocarcinoma			14	8	T3	N3	M0	3B Stage
Cancer	E05A2861	Lung	Male	59	Null	Yes	No	Adenocarcinoma	Ⅱ	Diameter 8 cm	Left lobes	Left lung low-differentiated adenocarcinoma			15	14	T3	N3	M0	3B Stage
Cancer	E05A2868	Lung	Male	55	Null	Yes	No	Adenocarcinoma	Ⅱ	Diameter 8 cm	Right lobes	Right lobe middle-diffrentiated adenocarcinoma			16	12	T3	N3	M0	3B Stage
Cancer	E05A2869	Lung	Male	48	Null	Yes	No	Adenocarcinoma	Ⅱ	Diameter 8 cm	Left upper lobe	Left upper lobe middle-differentiated adenocarcinoma			13	10	T3	N3	M0	3B Stage
Cancer	E05A2879	Lung	Male	63	Null	Yes	No	Adenocarcinoma	Ⅱ	Diameter 8 cm	Right lower lobe	Right lower lobe middle-differentiated adenocarcinoma			14	8	T3	N3	M0	3B Stage
Cancer	E05A2883	Lung	Male	59	Null	Yes	No	Adenocarcinoma	Ⅱ	Diameter 8 cm	Left lobes	Left lung middle-differentiated Adenocarcinoma			13	8	T3	N3	M0	3B Stage
Cancer	E05A2885	Lung	Male	59	Null	Yes	No	Adenocarcinoma	Ⅲ	Diameter 9 cm	Left upper lobe	Left upper lobe low-differentiated Adenocarcinoma			18	15	T3	N3	M0	3B Stage
Cancer	E05A2890	Lung	Female	73	Null	Yes	No	Adenocarcinoma	Ⅱ-Ⅲ	Diameter 8 cm	Left lower lobe	Left lower lobe low-differentiated Adenocarcinoma			17	14	T3	N3	M0	3B Stage
Cancer	E05A2896	Lung	Male	71	Null	Yes	No	Adenocarcinoma	Ⅱ	Diameter 8 cm	Right lobes	Right lobes middle-differentiated Adenocarcinoma			13	9	T3	N3	M0	3B Stage
Cancer	E05A2898	Lung	Female	40	Null	Yes	No	Adenocarcinoma	Ⅱ-Ⅲ	Diameter 8 cm	Left upper lobe	Left upper lobe low-differentiated Adenocarcinoma			17	12	T3	N3	M0	3B Stage
Cancer	E05A2904	Lung	Female	73	Null	Yes	No	Adenocarcinoma	Ⅱ-Ⅲ	Diameter 8 cm	Left lower lobe	Left lower lobe low-differentiated Adenocarcinoma			14	12	T3	N3	M0	3B Stage
Cancer	E05A0097	Lung	Female	44	Diaphragm	Yes	No	Adenocarcinoma	Ⅱ-Ⅲ	4.5×4×3cm	Right lobes	Irregular borders, greyish white, hard			2	0	T2a	N0	M1b	4 Stage
Cancer	E05A0952	Lung	Male	69	Costa	Yes	No	Adenocarcinoma	Ⅱ-Ⅲ	3.5×2.5×2cm	Left lower lobe	Pleura invaded, Hard, Greyish white	Blood vessel; Lymphatic vessel; Nerves	Multiple lymph nodes	10	10	T3	N2	M1b	4 Stage
Supplementary Table.1 The detailed information of the enrolled patients. The information includes: 1) Tissue type; 2) Patient code; 3) Organ; 4) Gender; 5) Age; 6) Metastatic/Primary; 7) Classification; 8) Pathologic Grade; 9) Tumor size; 10) Tumor location; 11) Brief tumor description; 12) Vessels invasion; 13) Lymph nodes invasion; 14) Positive lymph nodes of total lymph nodes; 15) TNM stages; …
